# Supplementary material for: Interprofessional Coproduction of Diagnosis with Medical and Pharmacy Students: An Interactive Case-Based Workshop
Source: MedEdPORTAL. 2024 Sep 24;20:11437. doi: 10.15766/mep_2374-8265.11437 (PMC11402627; doi:10.15766/mep_2374-8265.11437)
Supplement: Supplementary file 1 — Session Outline for Students.docxIntro to Diagnostic Error and IP Dx.pptxPharmacist Scope of Practice.pptxInterprofessional Case Facilitator Guide.docxAliquot 1 for Medical Students.docxAliquot 1 for Pharmacy Students.docxAliquot 2 for Medical Students.docxAliquot 2 for Pharmacy Students.docxIndividual Reflection After Aliquot 1.docxIndividual Reflection After Aliquot 2.docxWrap-up Session Slides.pptx [file mep_2374-8265.11437-s001.zip]

Archive with 12 entries (12 files):
- _Educational Summary Report_11437.pdf
- A. Session Outline for Students.docx
- B. Intro to Diagnostic Error and IP Dx.pptx
- C. Pharmacist Scope of Practice.pptx
- D. Interprofessional Case Facilitator Guide.docx
- E. Aliquot 1 for Medical Students.docx
- F. Aliquot 1 for Pharmacy Students.docx
- G. Aliquot 2 for Medical Students.docx
- H. Aliquot 2 for Pharmacy Students.docx
- I. Individual Reflection After Aliquot 1.docx
- J. Individual Reflection After Aliquot 2.docx
- K. Wrap-up Session Slides.pptx
